# Supplementary material for: A cost–benefit analysis for use of large SNP panels and high throughput typing for forensic investigative genetic genealogy
Source: Int J Legal Med. 2023 Jun 21;137(5):1595–614. doi: 10.1007/s00414-023-03029-7 (PMC10421786; doi:10.1007/s00414-023-03029-7)
Supplement: Supplementary file 2 — Supplementary file2 (XLSX 28.8 KB) [file 414_2023_3029_MOESM2_ESM.xlsx]

## Sheet: Supp Table 1
			Supplementary Table 1. Minium and maximum estimates of leads, reduced number of victims and tangible and intangible cost benefits for sexual assault cases.
						Sexual Assault Cases - Lifetime CODIS						7419	133021
			# Profiles in CODIS	% Cases	# Profiles	% Increased Upload	# Increase Upload	Total SA profiles	Investigative Lead Rate	# Leads	Reduction Victims %	Tangible Cost	Intangible Cost		# reduced victims		Tangible total	Intangible Total
		No Hit Category Low	556482	13.5	75125	0.05	3756	78881	0.59	46539.8	0.3	1.03584e+08	1.85723e+09		13961.9		2.12991e+08	3.81888e+09
		No Hit Category High	556482	20	111296	0.2	22259	133555	0.88	117528	0.67	5.84202e+08	1.04746e+10		78744		1.20126e+09	2.15383e+10
		Hit Category Low	587773	13.5	79349	0.05	3967	83316	0.59	49156.4	0.3	1.09407e+08	1.96165e+09		14746.9
		Hit Category High	587773	20	117555	0.2	23511	141066	0.88	124138	0.67	6.17057e+08	1.10637e+10		83172.5
											Note % is proportion for calculations
						Annual Projections
			# Profiles in CODIS	% Cases	# Profiles	% Increased Upload	# increase Upload	Total SA profiles	Investigative Lead Rate	# Leads	Reduction Victims %	Tangible Cost	Intangible Cost
		Low	114426	13.5	15447.5	0.05	772.376	16219.9	0.59	9569.73	0.3	2.12994e+07	3.81893e+08		2870.92
		High	114426	20	22885.2	0.2	4577.04	27462.2	0.88	24166.8	0.67	1.20126e+08	2.15384e+09		16191.7
											Note % is proportion for calculations

## Sheet: Supp Table 2
Supplementary Table 2. Minium and maximum estimates of leads, reduced number of victims and tangible and intangible cost benefits for all other crime cases combined.
				Other Crimes -Lifetime CODIS						8261	30942
	# Profiles in CODIS	% Other Crimes	# Profiles	% Increased Upload	# Increased Upload	Total profiles	Investigative Lead Rate	# Leads	Reduction Victims %	Tangible Cost	Intangible Cost		# Reduced Victims		Tangible Total	Intangible Total
No Hit Category Low	556482	80	445186	0.05	22259.3	467445	0.59	275792	0.3	6.83497e+08	2.56007e+09		82737.7		1.37685e+09	5.15706e+09
No Hit Category High	556482	86.5	481357	0.2	96271.4	577628	0.88	508313	0.65	2.72946e+09	1.02233e+10		330403		5.24301e+09	1.9638e+10
Hit Category Low	587773	80	470218	0.05	3967	474185	0.59	279769	0.3	6.93352e+08	2.59699e+09		83930.8
Hit Category High	587773	86.5	508424	0.2	23511	531935	0.88	468102	0.65	2.51355e+09	9.41462e+09		304267
							Note % is proportion for calculations
				Other Crimes - Annual Projections
	# Profiles in CODIS	% Other Crimes	# Profiles	% Increased Upload	# Increased Upload	Total profiles	Investigative Lead Rate	# Leads	Reduction Victims %	Tangible Cost	Intangible Cost		# Reduced Victims
Low	114426	80	91540.8	0.05	4577.04	96117.8	0.59	56709.5	0.3	1.40543e+08	5.26412e+08		17012.9
High	114426	86.5	98978.5	0.2	19795.7	118774	0.88	104521	0.65	5.61243e+08	2.10216e+09		67938.8
							Note % is proportion for calculations

## Sheet: Supp Table 3
Supplementary Table 3. Minium and maximum estimates of leads, reduced number of victims and tangible and intangible cost benefits for murder cases.
							Murder Cases - 10 Year Estimates						2658319	5150836
	# Murders/Year	% Clearance	# Cases Not Cleared/Year	% with DNA Upload	# Profiles/Year	# Profiles/10 Years	% Increased upload	# Increased Upload	Total Profiles	Hit Rate	# Hits	Reduction Victims %	Tangible Cost	Intangible Cost		# Reduced Victims
Low	17284	61.4	6671.62	30	2001.49	20014.9	0.05	1000.74	21015.6	0.59	12399.2	0.05	1.64805e+09	3.19332e+09		619.961
High	17284	61.4	6671.62	50	3335.81	33358.1	0.2	6671.62	40029.7	0.88	35226.2	0.15	1.40464e+10	2.72166e+10		5283.93
							Murder Cases - Annual Projections						2658319	5150836
	# Murders/Year	% Clearance	# Cases Not Cleared/Year	% with DNA Upload	# Profiles/Year	# Profiles/10 Years	% Increased upload	# Increased Upload	Total Profiles	Hit Rate	# Hits	Reduction Victims %	Tangible Cost	Intangible Cost		# Reduced Victims
Low	17284	61.4	6671.62	30	2001.49	2001.49	0.05	100.074	2101.56	0.59	1239.92	0.05	1.64805e+08	3.19332e+08		61.9961
High	17284	61.4	6671.62	50	3335.81	3335.81	0.2	667.162	4002.97	0.88	3522.62	0.15	1.40464e+09	2.72166e+09		528.393

## Sheet: Supp Table 4
		Supplementary Table 4. Non-exhaustive list of US serial killers and number of murdered victims from mid 20th Century to present/
				Convicted/Confessed
		20th Century Serial Killer
		Jeffrey Dahmer		17
		Albert DeSalvo		13
		Aileen Wuornos		7
		Orville Lynn Majors		6
		Ottis Toole		6
		Henry Lee Lucas		11
		Vincent Groves		20
		Herbert Baumeister		11
		Keith Hunter Jesperson	The Happy Face Killer	8
		Dennis Rader	BTK Killer	10
		Joseph DeAngelo, Jr	Golden State Killer	13
		Robert Lee Yates		15
		Chester Turner		14
		Angel Maturino Resendiz		15
		Richard Ramirez	Night Stalker	13
		Edmund Kemper		10
		Randy Steven Kraft	Scorecard Killer	16
		John Floyd Thomas Jr		7
		Charles Ray Hatcher		16
		Manuel Moore, Larry Green, Jessie Lee Cooks, J.C.X. Simon	Zebra Murders	15
		Anthony LaRette		31
		Carroll Cole		35
		Robert Hansen		17
		Randall Woodfield	The I-5 Killer	18
		Paul Jon Knowles		20
		Thomas Kokoraleis, Andrew Kokoraleis, Robin Gecht, Edward Spreitzer	The Ripper Crew	20
		Patrick Kearney		28
		David Berkowitz	Son of Sam	6
		Larry Eyler		22
		William Bonin	Freeway Killer	21
		Coral Eugene Watts	The Sunday Morning Slasher	14
		Rodney Alcala	Dating Game Killer	7
		Wayne Williams		23
		Gerald Stano		41
		Juan Corona		25
		Dean Corll		28
		Ted Bundy		35
		John Wayne Gacy Jr.		33
		Donald Harvey	Angel of Death	36
		Gary Ridgway	Green River Killer	49
		Kristen Gilbert		4
		Cary Stayner		4
		Richard Mark Evonitz		3
		20th/21st Century Killers
		Lonnie David Franklin Jr.	The Grim Sleeper	11
		Charles Cullen		40
		Jose Manuel Martinez		30
		Samuel Little		90
		Ronald Josephine Dominique		23
		21st Century Killers
		Darren Deon Vann		7
		Israel Keyes		8
		John Allen Muhammad, Lee Boyd Malvo	DC Sniper	10
		Terry Blair		6
		Maury Travis		17
		Michael Gargiulo	The Hollywood Ripper	10
		Anthony Sowell	The Cleveland Strangler	11
		Ronald Dominique		23
		Dale Hauser, Samuel Dieteman	The Serial Shooters of Phoenix, AZ	8
		Scott Williams NC		3
		Sean Vincent Gillis		8
			Total	1068

## Sheet: Supp Table 5
	Supplementary Table 5. Cost estimates based on library kit plexity, per sample costs, sequencing plexity, intrumentation, and operational casework and database. numbers
	Divided into five sections (Parts I-V)
	Part I. Library and sequencing consumable costs per plexity (Reference and Casework Samples)
					Kintelligence Kit Cost -$11,499 (12 samples/kit)
	Reference Sample	# Samples		3 samples		12 samples		24 samples		30 samples
	Cost/# of samples			2874.75		11499		22998		28747.5
	Kintelligence			958.25		958.25		958.25		958.25
	MiSeq FGx Reagent Standard Kit			500		125		62.5		50
	Total cost/sample			1458.25		1083.25		1020.75		1008.25
	Casework Sample	# Samples		3 samples		6 samples		9 samples		12 samples
	Cost/# of samples			2874.75		5749.5		8624.25		11499
	Kintelligence			958.25		958.25		958.25		958.25
	MiSeq FGx Reagent Standard Kit			500		250		166.667		125
	Cost/sample			1458.25		1208.25		1124.92		1083.25
					Projected Kintelligence Kit Cost -$23,000 (96 samples/kit)
	Reference Sample	# Samples		3 samples		12 samples		24 samples		30 samples
	Cost/# of samples			718.75		2875		5750		7187.5
	Kintelligence			239.583		239.583		239.583		239.583
	MiSeq FGx Reagent Standard Kit			500		125		62.5		50
	Total cost/sample			739.583		364.583		302.083		289.583
	Casework Sample	# Samples		3 samples		6 samples		9 samples		12 samples
	Cost/# of samples			718.75		1437.5		2156.25		2875
	Kintelligence			239.583		239.583		239.583		239.583
	MiSeq FGx Reagent Standard Kit			500		250		166.667		125
	Cost/sample			739.583		489.583		406.25		364.583
					Projected Sample Cost -$120/sample
	Reference Sample	# Samples		3 samples		12 samples		24 samples		30 samples
	Cost/# of samples			360		1440		2880		3600
	Kintelligence			120		120		120		120
	MiSeq FGx Reagent Standard Kit			500		125		62.5		50
	Total cost/sample			620		245		182.5		170
	Casework Sample	# Samples		3 samples		6 samples		9 samples		12 samples
	Cost/# of samples			360		720		1080		1440
	Kintelligence			120		120		120		120
	MiSeq FGx Reagent Standard Kit			500		250		166.667		125
	Cost/sample			620		370		286.667		245
	Part II. Library and sequencing consumable costs per plexity high through (Reference and Casework Samples)
		Projected Kit costs of $22,299.68 (96 sample kit) and $71,874.00 (300 sample kit) run on a NextSeq 2000 with a P2 flow cell (with about 400 million reads)
	Reference Sample	# Samples		96 samples		300 samples
	Cost/# of samples			22999.7		71874
	Kintelligence			239.58		239.58
	MiSeq FGx Reagent Standard Kit			28.5104		9.12333
	Total cost/sample			268.09		248.703
	Casework Sample	# Samples		96 samples		300 samples
	Cost/# of samples			22999.7		71874
	Kintelligence			239.58		239.58
	MiSeq FGx Reagent Standard Kit			28.5104		9.12333
	Cost/sample			268.09		248.703
		Projected Kit costs of $11,520 (96 sample kit) and $36,000 (300 sample kit) run on a NextSeq 2000 with a P2 flow cell (with about 400 million reads)
	Reference Sample	# Samples		96 samples		300 samples
	Cost/# of samples			11520		36000
	Kintelligence			120		120
	MiSeq FGx Reagent Standard Kit			28.5104		9.12333
	Total cost/sample			148.51		129.123
	Casework Sample	# Samples		96 samples		300 samples
	Cost/# of samples			11520		36000
	Kintelligence			120		120
	MiSeq FGx Reagent Standard Kit			28.5104		9.12333
	Total cost/sample			148.51		129.123
	Part III. Library and sequencing consumable costs based on number of cases per year and an average of 5 samples per case
							per sample cost	289.58	170	40
			# Cases/year	Samples/ case		# samples/year		Casework cost	Casework cost	Casework cost
	Casework Load		330000	5		1650000		477807000	280500000	66000000
	Casework Load		400000	5		2000000		579160000	340000000	80000000
	Part IV. Primary instrumentation costs
								MiSeq		NextSeq		Robots
				MiSeq FGX costs		NexSeq2000 costs	Robot costs	200 instruments		100 instruments		400 instruments
	Instrumentation			150000		335000	150000	30000000		33500000		60000000
	Extended Warranty		12 m	18000		25000		3600000		2500000
	UAS			10500				2100000		1050000
	Server Support Plan		12 m	2500				500000		250000
														Total instrumentation cost
							Total/ten year	36200000		37300000		60000000		133500000
							Total/ year	3620000		3730000		6000000		13350000
	Part V. Summation of total additional costs per year based on two projected per sample costs
	400,000 cases	Casework	Database	Sequencers	Robots	Validation	Miscellaneous	Total cost/year
	$289.58/sample	579160000	298580000	7350000	6000000	2000000	50000000	943090000
	$120/sample	340000000	120000000	7350000	6000000	2000000	50000000	525350000

## Sheet: Supp Table 6
	Supplementary Table 6. Estimated implementation/operational costs per year.
	400,000 cases	Casework	Database	Sequencers	Robots	Validation	Miscellaneous	Total cost/year
	$289.58/sample	579160000	298580000	7350000	6000000	2000000	50000000	943090000
	S120/sample	340000000	120000000	7350000	6000000	2000000	50000000	525350000
		$289.58/sample	$120/sample
	Casework	579160000	340000000
	Database Work	298580000	120000000
	Sequencers	7350000	7350000
	Robots	6000000	6000000
	Validation studies	2000000	2000000
	Miscellaneous	50000000	50000000
	Total Cost/year	943090000	525350000
	400,000 cases	Casework	Database	Sequencers	Robots	Validation	Miscellaneous	Total cost/year
	289.58/sample	579160000	49000000	7350000	6000000	2000000	50000000	693510000
	120/sample	340000000	49000000	7350000	6000000	2000000	50000000	454350000

## Sheet: Supp Table 7
	Supplementary Table 7. Minimum and maximum cost per lead estimate ranges for database operations with ForenSeq Kintelligence Kit v Microarray approach.
				Sequencing Database
	Sample/Year Uploaded	Increased Upload Rate	# Samples /Year	Investigative Lead Rate	# Investigative Leads/Year	Cost Per Year	Cost/Lead
	114426	0.05	120147	0.59	70886.9	943090000	13304.1
	114426	0.2	137311	0.88	120834	525350000	4347.71
				Microarray Database
	Sample/Year Uploaded	Increased Upload Rate	# Samples /Year	Investigative Lead Rate	# Investigative Leads/Year	Cost Per Year	Cost/Lead
	114426	0.05	120147	0.59	70886.9	693510000	9783.33
	114426	0.2	137311	0.88	120834	454350000	3760.12
